# Supplementary material for: Sociodemographic predictors of public attitudes toward deceased organ donation and organ trade in Kazakhstan
Source: Front Sociol. 2026 Jun 26;11:1755804. doi: 10.3389/fsoc.2026.1755804 (PMC13349392; doi:10.3389/fsoc.2026.1755804)
Supplement: Supplementary file 3 [file Table_2.XLSX]

## Sheet: Лист1
Насколько вы готовы стать донором органа, если бы это было нужно для спасения жизни	gender	residence	egov	Как вы понимаете понятие «смерть мозга"	Согласны ли вы с тем, что у нас в стране существует социально-экономическое неравенство в связи с дефицитом доноров	Как по Вашему мнению, допустимо ли использование органов трупного донора
2	1	2	0	1	0	1
2	1	2	0	0	1	1
2	1	2	0	1	1	1
2	1	3	0	1	1	1
1	2	1	1	0	1	1
2	2	2	0	0	1	0
2	1	1	1	1	1	0
1	2	2	1	1	0	0
2	2	1	1	0	1	1
0	1	2	0	0	1	1
0	1	2	1	0	1	1
2	1	3	1	1	0	1
2	1	1	1	1	1	1
0	1	2	0	0	1	1
2	1	1	0	1	0	0
0	1	3	1	0	1	1
2	1	1	1	0	1	0
2	1	2	1	0	1	1
0	1	3	1	0	1	1
0	2	1	0	1	0	1
1	1	1	0	0	1	1
2	2	1	1	0	1	0
2	2	2	0	0	1	1
0	1	3	0	0	1	1
1	2	2	0	1	1	1
2	1	3	1	0	1	1
2	1	2	0	0	1	1
0	1	2	1	0	0	1
2	1	1	1	1	0	0
2	2	1	1	0	0	0
0	1	2	0	0	1	1
2	1	3	0	0	1	0
2	1	3	0	0	1	1
2	1	1	0	0	1	1
0	1	2	0	0	0	1
2	1	2	1	0	1	1
2	1	3	1	0	1	1
1	1	1	1	1	1	0
0	2	2	1	1	1	1
2	1	1	1	0	0	1
1	1	1	1	0	1	1
2	2	3	0	1	1	1
1	1	1	1	0	1	1
1	1	1	0	0	0	1
2	1	2	0	0	0	1
1	2	1	1	1	0	0
2	1	3	1	0	0	1
2	1	1	0	0	1	1
2	1	1	0	0	1	0
0	2	3	1	0	0	1
2	1	1	1	1	1	1
0	1	1	0	0	0	0
2	1	1	1	1	0	1
2	1	2	0	0	1	0
2	1	2	0	1	1	0
1	1	1	0	0	0	1
2	1	1	0	1	1	1
2	1	1	0	0	0	1
2	1	2	0	0	1	0
1	1	2	1	0	1	1
2	1	1	0	0	1	1
2	1	1	0	0	1	1
2	1	3	1	0	0	0
2	1	1	1	0	1	0
2	1	3	0	0	0	1
2	1	3	1	1	1	1
0	1	1	1	0	1	1
2	1	2	0	0	1	1
1	1	3	0	1	1	1
2	1	3	0	1	0	1
2	2	2	1	0	0	1
2	1	1	0	0	1	0
2	2	3	1	1	0	0
2	1	2	0	0	1	1
2	1	2	0	1	1	1
2	1	3	0	1	0	1
2	1	2	1	0	0	1
1	1	2	0	0	1	1
2	1	2	0	0	1	1
1	1	2	1	0	0	1
2	1	1	1	0	1	1
1	1	2	1	0	1	0
2	1	1	1	0	1	1
2	1	2	1	1	0	1
1	1	2	0	0	1	1
0	1	1	1	0	1	1
1	1	2	1	0	1	1
2	2	1	0	0	1	1
2	1	3	0	0	0	1
0	2	2	1	0	0	1
0	2	3	0	0	1	1
1	2	3	1	0	0	1
0	2	3	0	1	0	1
1	2	3	1	0	0	1
2	2	3	1	0	1	1
2	1	2	1	0	0	1
0	1	1	0	1	1	1
2	1	2	0	1	1	1
2	2	1	0	1	1	0
1	1	1	1	0	1	1
0	2	3	0	0	1	1
2	1	1	1	0	1	1
0	2	2	0	0	0	1
2	1	3	1	0	1	1
0	1	1	1	0	1	1
0	2	3	1	0	1	1
1	1	2	1	1	1	0
1	1	2	0	0	1	1
2	1	2	0	0	1	1
2	2	1	1	0	1	1
0	1	2	0	0	1	1
1	2	3	1	1	1	1
1	1	1	0	0	1	1
2	1	1	1	1	1	0
2	1	3	0	1	1	1
1	1	2	0	0	1	1
2	1	2	0	0	1	0
2	2	1	1	0	0	0
1	1	2	0	0	1	1
1	1	3	0	0	1	1
2	1	2	1	1	0	1
2	1	2	0	0	1	1
1	1	3	1	0	1	0
0	2	1	0	0	1	1
1	2	2	0	1	0	0
2	1	2	1	1	1	1
0	1	2	1	0	1	1
2	1	2	0	0	0	1
2	1	2	1	1	1	1
2	2	3	0	0	1	1
2	2	3	1	0	1	1
1	1	2	1	0	1	1
1	1	3	1	0	1	1
0	1	1	1	0	0	1
2	2	2	1	1	1	1
2	1	3	1	1	1	0
2	1	2	1	0	0	1
0	1	3	1	0	0	1
1	2	3	0	1	1	1
2	2	1	1	0	1	1
2	2	1	1	0	1	1
2	1	2	1	0	1	0
1	1	1	0	0	1	0
2	1	1	0	0	1	1
1	2	1	1	0	0	1
1	2	2	1	0	0	1
2	1	1	0	0	1	1
1	1	1	1	0	1	1
0	1	1	1	0	0	1
2	2	2	0	1	1	0
2	1	1	1	0	0	1
2	2	1	0	1	1	1
2	2	1	0	0	1	1
2	2	1	1	0	1	1
2	1	1	1	0	1	1
2	2	1	0	0	0	1
1	1	1	1	0	1	1
2	2	1	1	1	0	0
0	1	3	1	0	1	0
2	1	1	1	1	1	1
2	2	1	1	0	0	1
0	2	1	1	0	1	1
0	2	3	1	0	1	0
0	2	3	1	0	1	0
1	1	2	0	0	1	1
2	1	2	1	0	1	1
2	2	1	1	0	1	1
2	2	1	1	0	1	1
2	2	1	1	0	1	1
1	2	3	0	0	1	0
2	2	1	1	1	1	0
2	1	2	0	0	1	1
2	2	3	1	1	1	0
2	2	3	1	0	0	1
2	2	2	1	0	1	0
0	2	3	0	0	1	0
0	2	1	0	1	1	1
2	2	1	1	0	1	0
0	1	1	1	1	1	1
2	1	2	1	0	1	1
2	2	1	1	0	1	1
0	2	1	1	1	1	1
0	2	1	1	0	0	1
2	1	1	1	0	1	1
2	2	1	1	0	1	1
2	2	1	1	0	0	1
1	2	1	0	0	0	0
2	2	1	1	1	1	0
2	1	3	0	0	1	1
2	1	1	1	0	1	0
2	2	1	1	1	0	1
0	2	1	1	0	1	0
2	2	2	1	1	1	0
1	2	1	1	0	0	1
2	2	3	1	0	1	1
0	1	2	1	0	1	1
2	1	1	1	1	1	1
2	2	2	0	1	0	1
2	1	2	1	1	1	0
2	2	3	0	0	1	0
2	1	1	1	1	0	0
1	2	2	1	0	1	1
0	2	1	0	1	0	1
2	2	2	1	0	1	1
0	2	3	0	0	1	1
1	2	1	0	0	1	0
1	2	1	1	0	0	1
1	1	1	0	0	1	0
2	1	1	0	0	1	1
2	1	3	0	1	1	1
2	2	3	1	1	0	1
2	1	2	1	0	0	1
2	2	3	0	0	1	1
0	1	2	0	0	1	0
2	2	3	0	0	0	1
0	2	1	0	0	1	1
1	2	2	0	0	1	1
2	1	1	1	0	0	1
0	1	1	0	0	1	1
2	2	2	1	0	1	1
2	1	2	1	0	1	1
2	2	2	0	0	0	1
2	1	1	1	1	1	0
2	2	1	1	0	1	1
1	2	2	1	1	1	1
2	2	2	1	0	1	1
2	2	3	0	0	1	0
1	2	3	1	1	0	1
0	2	1	1	1	1	0
2	1	2	1	0	1	1
1	1	2	1	0	0	1
1	2	2	1	1	0	1
2	1	3	1	0	1	1
2	1	2	1	1	0	1
2	2	3	1	0	0	0
2	2	1	0	0	1	1
2	2	1	1	0	1	0
1	1	1	1	1	1	0
2	1	1	1	1	0	0
2	2	1	0	0	1	1
0	2	2	1	0	1	0
0	2	1	1	0	1	1
0	2	3	1	1	1	1
1	1	3	1	0	1	1
0	1	1	1	0	0	1
0	1	1	0	0	0	1
2	2	3	1	1	1	0
0	2	2	1	0	0	1
2	2	2	1	0	1	1
2	2	3	0	1	1	1
0	2	2	0	1	0	0
1	2	1	1	1	0	0
2	1	1	1	0	1	0
1	2	1	1	1	1	1
1	2	1	0	0	0	1
1	2	1	0	0	0	1
0	2	1	1	1	0	0
2	2	3	1	1	1	0
0	2	3	0	1	1	0
2	1	2	0	0	1	1
0	2	3	1	0	1	0
2	2	1	0	0	0	1
2	1	1	1	0	1	0
2	2	2	0	0	0	1
2	2	2	0	1	0	0
2	2	1	0	0	0	1
2	2	1	1	0	0	1
1	2	1	1	0	0	1
2	2	3	0	0	1	0
2	2	1	1	0	1	0
2	2	1	1	0	0	0
2	2	2	1	0	0	1
2	1	2	0	0	0	1
0	2	1	0	1	0	0
1	2	3	0	0	1	1
0	2	3	1	0	1	1
2	2	1	1	1	1	1
2	2	1	1	0	0	1
0	2	1	0	0	1	1
0	2	2	0	0	1	1
1	1	1	1	1	0	1
0	1	1	0	1	1	0
2	2	2	1	0	1	1
0	2	2	0	0	0	0
2	1	2	1	1	0	0
2	2	2	0	0	1	1
2	1	1	1	1	1	0
2	2	1	1	0	1	1
0	2	3	1	0	0	1
2	2	3	1	0	0	1
0	2	1	1	0	0	1
1	2	3	0	0	0	1
0	1	2	0	0	1	1
2	1	1	0	1	1	1
2	2	2	1	1	1	1
0	1	1	1	1	1	1
2	1	2	0	0	1	0
2	1	2	1	1	0	1
2	1	3	0	0	0	0
2	2	2	0	0	1	1
1	2	1	0	0	1	1
2	2	2	1	0	1	0
2	2	2	0	0	1	0
1	2	1	0	0	1	1
2	2	1	0	1	1	1
0	1	1	1	1	1	0
2	1	1	0	0	1	1
1	2	1	0	0	1	1
1	1	2	1	1	0	0
1	1	2	0	0	1	1
2	1	1	0	0	0	1
1	1	3	1	0	1	1
2	1	1	0	0	1	1
0	1	3	0	0	0	1
0	2	2	1	0	0	1
2	2	1	1	0	1	1
1	1	1	1	0	1	1
0	2	1	1	0	1	1
1	2	2	1	0	0	1
0	1	3	1	0	1	1
0	1	1	1	1	1	1
1	1	3	0	0	1	1
1	2	1	0	1	1	1
0	1	1	1	0	0	0
2	2	2	1	0	1	1
0	2	2	0	0	1	1
2	2	1	1	0	1	1
0	1	1	1	0	1	1
1	1	1	1	0	1	1
2	1	1	0	1	1	1
2	2	2	1	0	1	1
2	1	1	1	0	0	1
1	2	2	0	0	1	1
2	2	2	1	0	1	1
1	2	1	0	0	1	1
2	2	1	0	0	0	1
0	1	1	0	0	1	1
0	1	2	1	0	1	0
2	2	3	1	0	1	1
2	1	2	0	1	1	1
1	2	2	0	0	0	1
2	2	3	1	1	1	1
1	2	3	0	0	1	1
0	2	3	0	0	1	1
2	2	3	0	1	1	1
0	2	3	0	1	1	1
2	1	2	1	1	1	0
1	2	2	0	0	1	0
2	2	3	1	1	1	1
2	1	2	1	1	1	1
1	1	2	1	0	1	1
1	2	3	0	0	1	1
2	1	2	1	0	1	1
2	2	3	0	1	0	1
1	2	3	0	0	0	0
2	1	2	1	0	1	1
1	1	1	0	1	1	1
2	2	2	0	1	0	1
2	1	1	1	1	0	1
2	2	2	0	1	1	1
2	2	3	1	1	0	0
2	1	2	1	1	1	0
2	1	3	1	0	1	1
2	2	2	0	0	0	1
2	2	1	1	0	0	1
0	1	1	1	0	0	1
0	1	2	1	0	0	0
2	2	2	0	0	0	1
2	2	2	0	0	0	1
2	2	2	1	1	1	1
2	2	3	1	0	0	1
2	2	2	1	0	1	0
2	1	2	0	1	1	1
2	1	1	0	0	1	0
2	2	2	0	1	0	0
0	2	3	0	1	1	0
0	2	2	1	1	1	0
0	2	2	1	1	1	0
2	1	3	1	1	0	0
1	1	1	0	0	1	1
2	1	2	0	0	0	0
2	2	2	1	0	1	1
1	1	1	0	1	1	0
2	2	2	1	0	0	1
2	1	1	1	1	1	1
0	2	2	0	0	1	1
0	2	1	0	0	1	1
2	1	2	1	0	1	1
0	1	1	0	0	1	0
1	2	1	1	0	0	1
0	1	2	1	0	1	1
0	2	2	1	1	0	1
2	1	2	1	1	1	0
2	2	2	1	0	0	1
2	1	2	1	0	1	0
0	1	2	0	1	1	1
2	2	2	0	0	1	1
1	1	1	1	0	0	1
2	2	1	1	0	1	1
2	1	1	1	0	0	1
0	2	2	0	0	1	1
2	1	1	0	1	1	1
2	1	3	0	0	1	1
2	2	3	0	0	0	1
2	1	1	1	0	0	1
2	2	2	1	0	0	1
2	2	1	1	0	1	1
1	1	1	1	0	0	1
1	1	1	1	0	0	1
1	1	3	1	1	1	1
2	1	2	1	0	1	1
1	2	3	1	0	0	1
0	2	1	0	0	1	1
0	1	3	0	0	1	1
2	2	1	1	0	1	1
2	2	1	0	0	1	1
2	2	3	0	1	1	1
0	2	3	1	1	0	0
2	2	2	1	0	1	1
2	2	1	1	0	1	1
2	1	2	1	0	1	0
2	2	1	1	0	1	0
1	1	1	0	0	1	1
1	1	2	1	0	1	0
2	2	3	1	0	1	1
2	2	3	1	0	1	1
2	2	1	0	0	0	0
2	2	3	1	0	1	1
2	2	3	0	0	1	0
2	2	1	1	0	1	1
2	2	3	0	0	1	1
0	2	3	0	0	1	1
1	2	3	1	0	0	0
0	2	2	0	0	1	1
2	1	1	0	0	1	1
2	2	1	0	1	1	1
2	2	2	0	1	1	1
2	1	1	0	0	1	1
1	2	2	1	0	0	1
2	2	2	1	1	1	1
2	2	3	1	1	1	1
1	2	3	0	0	0	1
2	2	3	1	0	1	1
0	2	3	0	0	1	1
0	1	2	0	0	0	0
2	1	3	1	0	0	0
2	1	3	1	0	1	1
2	1	2	0	0	0	1
2	1	1	1	1	1	0
0	1	2	1	0	1	0
2	1	3	0	1	0	1
1	1	2	1	1	1	1
1	1	2	0	0	1	0
0	1	2	0	0	1	0
1	1	3	1	0	1	1
0	1	2	0	0	1	1
1	1	3	0	0	1	1
0	2	3	0	0	0	1
2	1	3	0	1	1	0
0	1	2	0	0	1	1
2	2	3	0	0	0	1
0	2	3	0	0	0	1
2	1	2	0	0	0	1
0	1	2	0	0	1	1
0	2	2	0	0	0	1
2	2	3	0	1	1	0
2	2	3	1	0	1	1
2	2	3	1	0	1	1
1	2	1	1	0	1	1
2	2	3	1	1	1	1
0	2	2	1	1	1	1
2	1	1	0	0	0	0
1	1	1	0	1	1	1
0	1	3	1	1	1	0
2	1	2	0	1	0	1
0	2	2	1	0	1	1
2	2	1	0	1	1	0
2	2	2	1	0	1	0
2	2	2	0	0	1	1
2	2	2	0	1	1	0
0	2	3	1	0	1	1
2	2	2	1	0	0	1
2	2	2	0	0	1	1
2	1	2	1	0	1	0
0	2	3	0	0	0	1
2	1	3	1	0	1	0
2	1	2	0	0	1	1
2	2	3	0	0	1	1
2	2	3	0	0	0	1
0	2	2	0	0	1	1
2	2	1	0	0	1	1
2	2	3	1	0	0	0
2	2	3	0	0	0	1
2	2	3	0	0	0	1
2	2	3	1	1	0	1
1	2	3	0	0	1	1
2	2	3	1	0	1	1
2	1	2	1	1	1	0
0	1	3	0	0	1	1
2	1	3	0	0	1	1
2	2	2	0	1	0	0
2	1	3	0	1	0	1
1	2	2	0	0	1	0
1	2	3	0	0	0	0
2	2	2	1	1	0	1
2	2	1	0	0	1	0
2	1	1	1	1	0	0
2	2	3	0	0	1	1
2	2	3	1	0	0	0
2	2	3	0	0	0	0
0	2	2	0	0	1	1
2	1	3	0	1	1	1
1	1	1	0	1	1	0
0	2	3	1	1	1	0
2	1	3	1	0	1	1
2	2	2	0	1	1	0
0	2	2	0	0	0	1
0	2	3	1	0	1	0
2	1	2	0	0	1	1
2	1	2	1	0	0	0
0	1	3	1	0	0	1
2	2	3	1	1	1	0
0	2	3	1	1	1	1
2	2	1	0	0	1	1
1	2	2	1	1	1	0
2	2	3	1	0	1	0
1	2	3	1	0	0	1
2	1	3	1	0	0	0
2	2	3	1	1	0	1
2	2	1	1	0	1	1
2	2	3	1	0	1	0
1	2	3	1	0	1	0
2	2	1	0	1	1	1
2	1	1	1	1	1	1
0	1	3	1	0	0	0
0	2	3	0	0	0	1
2	2	1	0	0	1	1
2	2	2	1	1	1	1
2	2	3	0	0	1	1
0	2	1	0	0	1	0
2	2	1	1	0	1	1
2	1	3	1	0	1	1
0	2	2	0	0	1	1
2	1	2	1	1	1	0
0	2	3	0	1	0	0
2	2	3	0	0	1	1
0	2	2	1	0	1	1
2	2	2	1	0	1	0
2	2	2	1	0	0	1
2	2	3	0	0	1	1
2	2	3	0	0	1	1
2	2	2	1	0	0	0
2	2	2	0	1	0	0
2	2	3	0	0	1	1
0	1	2	0	0	1	0
2	1	3	0	0	1	1
2	2	2	0	1	1	0
1	2	3	1	0	0	0
2	2	3	1	1	1	1
0	2	2	0	1	0	0
0	2	3	0	0	1	1
0	2	2	0	1	1	1
2	2	2	0	1	1	1
0	2	3	1	1	1	1
2	2	3	0	0	1	1
2	2	2	0	0	1	0
2	2	3	0	0	0	1
2	1	2	1	0	0	0
1	1	1	1	0	1	0
