# Supplementary material for: Sociodemographic predictors of public attitudes toward deceased organ donation and organ trade in Kazakhstan
Source: Front Sociol. 2026 Jun 26;11:1755804. doi: 10.3389/fsoc.2026.1755804 (PMC13349392; doi:10.3389/fsoc.2026.1755804)
Supplement: Supplementary file 4 [file Table_3.XLSX]

## Sheet: Sheet1
1. Ваш возраст?	2. Ваш пол?	4. Ваше образованиеХ1	5. Место проживания	6. Ваш ежемесячный доход	Вы, как гражданин Республики Казахстан, зарегистрировали свое согласие стать донором после смерти на портале e.gov? -У
53.5	1	1	2	5	0
26.5	1	2	2	1	0
53.5	1	4	2	1	0
40	1	4	3	1	0
40	2	4	1	2	0
40	2	4	2	2	0
40	1	4	1	3	0
26.5	2	4	2	2	0
40	2	4	1	4	0
40	1	2	2	1	0
53.5	1	4	2	2	0
53.5	1	1	3	4	0
26.5	1	4	1	2	0
26.5	1	1	2	1	0
26.5	1	4	1	2	0
26.5	1	1	3	1	0
53.5	1	4	1	2	0
26.5	1	4	2	3	0
53.5	1	4	3	1	0
26.5	2	4	1	3	0
40	1	4	1	2	0
26.5	2	4	1	5	0
40	2	4	2	2	0
40	1	4	3	1	0
53.5	2	4	2	3	0
40	1	4	3	2	0
26.5	1	4	2	2	0
53.5	1	4	2	2	0
53.5	1	4	1	4	1
26.5	2	4	1	2	0
40	1	4	2	3	0
40	1	2	3	1	0
26.5	1	4	3	1	0
26.5	1	1	1	3	1
26.5	1	4	2	5	0
26.5	1	4	2	2	0
26.5	1	4	3	1	0
53.5	1	4	1	2	0
53.5	2	4	2	1	0
53.5	1	4	1	3	0
40	1	4	1	2	0
53.5	2	4	3	1	0
53.5	1	4	1	1	0
40	1	4	1	5	0
26.5	1	1	2	3	0
53.5	2	4	1	4	0
26.5	1	2	3	1	0
40	1	4	1	3	0
53.5	1	4	1	5	0
26.5	2	4	3	1	0
26.5	1	4	1	4	0
26.5	1	1	1	2	0
26.5	1	4	1	5	0
53.5	1	4	2	1	0
53.5	1	4	2	2	0
53.5	1	4	1	2	0
26.5	1	1	1	2	0
26.5	1	4	1	1	0
26.5	1	4	2	1	0
26.5	1	4	2	1	0
26.5	1	4	1	2	0
53.5	1	4	1	4	0
26.5	1	4	3	4	0
26.5	1	4	1	1	0
53.5	1	4	3	2	0
26.5	1	4	3	2	0
26.5	1	4	1	2	0
26.5	1	4	2	2	0
26.5	1	4	3	1	1
53.5	1	4	3	4	0
53.5	2	4	2	1	0
26.5	1	1	1	2	0
40	2	4	3	2	0
26.5	1	4	2	2	0
40	1	4	2	3	0
40	1	1	3	1	0
53.5	1	1	2	5	0
53.5	1	4	2	2	0
53.5	1	4	2	1	0
53.5	1	2	2	1	0
26.5	1	4	1	2	0
53.5	1	4	2	3	0
53.5	1	4	1	3	0
26.5	1	4	2	1	0
26.5	1	2	2	5	0
26.5	1	4	1	1	0
53.5	1	4	2	2	0
26.5	2	4	1	2	0
26.5	1	2	3	5	0
40	2	4	2	3	0
40	2	4	3	1	0
53.5	2	4	3	2	0
40	2	4	3	2	0
40	2	4	3	2	0
40	2	4	3	2	0
40	1	1	2	4	0
40	1	4	1	1	0
40	1	4	2	1	0
53.5	2	4	1	2	0
26.5	1	4	1	3	0
53.5	2	2	3	1	0
40	1	4	1	3	0
26.5	2	4	2	2	0
40	1	4	3	3	0
26.5	1	4	1	3	0
40	2	4	3	1	0
26.5	1	1	2	1	0
26.5	1	4	2	2	0
40	1	4	2	1	0
26.5	2	4	1	1	0
53.5	1	4	2	1	0
53.5	2	4	3	3	0
40	1	3	1	1	0
53.5	1	4	1	3	0
40	1	4	3	2	0
26.5	1	1	2	3	0
53.5	1	1	2	2	0
53.5	2	2	1	3	1
26.5	1	4	2	2	0
26.5	1	4	3	3	0
40	1	4	2	3	0
26.5	1	2	2	1	0
26.5	1	2	3	2	0
26.5	2	4	1	5	0
26.5	2	4	2	2	0
26.5	1	2	2	2	0
40	1	1	2	2	0
40	1	4	2	3	0
26.5	1	4	2	2	1
26.5	2	2	3	1	0
26.5	2	1	3	4	1
26.5	1	2	2	1	0
53.5	1	4	3	1	1
40	1	4	1	5	1
26.5	2	4	2	5	1
40	1	4	3	5	0
26.5	1	4	2	1	0
40	1	2	3	3	1
26.5	2	1	3	2	0
40	2	4	1	5	0
26.5	2	3	1	5	0
53.5	1	4	2	2	0
40	1	3	1	5	0
40	1	4	1	5	0
26.5	2	3	1	5	0
26.5	2	1	2	5	0
26.5	1	4	1	4	0
40	1	4	1	2	0
40	1	4	1	2	0
40	2	3	2	5	0
26.5	1	4	1	5	0
26.5	2	3	1	5	0
26.5	2	4	1	2	0
40	2	3	1	5	0
26.5	1	3	1	5	0
40	2	4	1	5	0
40	1	4	1	1	0
40	2	4	1	5	0
26.5	1	1	3	5	0
40	1	1	1	5	0
53.5	2	3	1	5	0
26.5	2	4	1	1	0
53.5	2	3	3	5	1
26.5	2	3	3	5	1
26.5	1	1	2	5	0
26.5	1	4	2	2	0
26.5	2	4	1	5	0
26.5	2	3	1	1	0
26.5	2	4	1	5	0
26.5	2	4	3	2	0
26.5	2	1	1	5	0
26.5	1	4	2	1	0
26.5	2	4	3	5	0
53.5	2	1	3	5	0
26.5	2	4	2	5	0
40	2	1	3	5	0
26.5	2	3	1	5	0
26.5	2	3	1	1	1
26.5	1	4	1	3	0
26.5	1	4	2	4	0
26.5	2	4	1	5	0
26.5	2	4	1	1	0
40	2	3	1	5	0
53.5	1	4	1	4	0
26.5	2	1	1	5	0
26.5	2	1	1	5	0
26.5	2	2	1	1	0
26.5	2	4	1	5	0
26.5	1	4	3	1	0
26.5	1	4	1	4	0
26.5	2	4	1	1	0
26.5	2	1	1	5	0
40	2	1	2	1	0
53.5	2	1	1	5	0
26.5	2	4	3	5	0
26.5	1	2	2	1	0
26.5	1	3	1	5	0
26.5	2	4	2	5	0
26.5	1	2	2	1	0
40	2	1	3	2	0
26.5	1	4	1	2	0
26.5	2	4	2	2	0
40	2	4	1	1	0
26.5	2	2	2	1	0
26.5	2	3	3	5	0
53.5	2	1	1	5	0
26.5	2	4	1	1	0
53.5	1	4	1	4	0
26.5	1	4	1	4	0
26.5	1	4	3	1	0
26.5	2	4	3	5	0
26.5	1	4	2	1	0
40	2	1	3	1	0
40	1	3	2	5	0
26.5	2	4	3	5	0
26.5	2	4	1	5	0
53.5	2	4	2	1	0
26.5	1	4	1	5	0
26.5	1	1	1	5	0
26.5	2	4	2	2	1
26.5	1	4	2	4	0
26.5	2	1	2	5	0
26.5	1	4	1	3	0
26.5	2	3	1	5	0
26.5	2	3	2	2	0
26.5	2	1	2	1	0
26.5	2	1	3	5	0
26.5	2	1	3	5	0
53.5	2	3	1	2	0
26.5	1	1	2	1	0
26.5	1	4	2	3	0
53.5	2	3	2	5	0
26.5	1	4	3	1	0
26.5	1	1	2	1	0
26.5	2	4	3	5	0
26.5	2	3	1	5	0
40	2	4	1	5	0
26.5	1	4	1	4	0
26.5	1	4	1	2	0
26.5	2	4	1	1	0
26.5	2	4	2	5	0
26.5	2	3	1	5	0
26.5	2	1	3	5	0
26.5	1	4	3	4	1
26.5	1	2	1	2	0
26.5	1	4	1	5	0
26.5	2	3	3	5	0
26.5	2	4	2	5	0
26.5	2	4	2	3	0
26.5	2	3	3	5	0
26.5	2	4	2	5	0
26.5	2	4	1	1	0
53.5	1	2	1	5	0
26.5	2	4	1	5	0
26.5	2	3	1	2	0
26.5	2	1	1	1	0
53.5	2	3	1	5	0
53.5	2	4	3	5	0
26.5	2	3	3	5	0
26.5	1	4	2	3	0
26.5	2	4	3	1	0
26.5	2	4	1	5	0
26.5	1	4	1	3	0
26.5	2	1	2	5	0
53.5	2	4	2	2	0
26.5	2	4	1	5	0
26.5	2	1	1	5	0
26.5	2	4	1	5	0
53.5	2	4	3	1	0
26.5	2	4	1	5	0
26.5	2	4	1	2	0
26.5	2	4	2	1	0
26.5	1	4	2	2	0
26.5	2	1	1	1	0
26.5	2	2	3	1	0
26.5	2	4	3	5	0
40	2	4	1	5	1
26.5	2	4	1	5	0
26.5	2	4	1	5	0
26.5	2	4	2	1	0
26.5	1	4	1	2	0
26.5	1	4	1	1	0
26.5	2	4	2	5	0
26.5	2	3	2	3	0
40	1	3	2	3	0
26.5	2	2	2	5	0
26.5	1	2	1	2	0
26.5	2	3	1	5	0
26.5	2	1	3	5	0
26.5	2	4	3	5	0
40	2	4	1	5	0
26.5	2	3	3	5	0
26.5	1	4	2	2	0
26.5	1	4	1	3	0
26.5	2	4	2	5	0
26.5	1	4	1	3	0
26.5	1	4	2	3	0
26.5	1	3	2	5	0
40	1	2	3	5	0
40	2	1	2	1	0
26.5	2	4	1	5	0
26.5	2	3	2	1	0
26.5	2	4	2	5	0
26.5	2	4	1	1	0
40	2	3	1	1	0
26.5	1	3	1	5	0
26.5	1	4	1	5	0
53.5	2	1	1	1	0
26.5	1	2	2	2	0
26.5	1	3	2	1	1
26.5	1	2	1	1	0
26.5	1	4	3	2	1
26.5	1	3	1	3	1
26.5	1	4	3	3	1
26.5	2	2	2	2	0
26.5	2	4	1	2	0
53.5	1	4	1	4	0
40	2	4	1	3	0
40	2	4	2	2	1
26.5	1	4	3	3	0
26.5	1	1	1	1	0
26.5	1	4	3	4	1
26.5	2	4	1	5	0
53.5	1	3	1	5	0
26.5	2	4	2	1	0
26.5	2	3	2	1	0
53.5	2	4	1	5	0
26.5	1	3	1	5	0
26.5	1	3	1	2	0
26.5	1	3	1	2	0
26.5	2	3	2	4	0
53.5	1	4	1	3	0
26.5	2	4	2	2	0
26.5	2	4	2	5	0
26.5	2	3	1	5	0
26.5	2	3	1	5	0
26.5	1	4	1	5	0
26.5	1	4	2	4	0
26.5	2	4	3	1	0
53.5	1	4	2	3	0
26.5	2	4	2	5	0
26.5	2	2	3	2	0
26.5	2	4	3	3	0
26.5	2	2	3	2	0
26.5	2	1	3	2	0
26.5	2	4	3	5	0
40	1	4	2	2	0
53.5	2	4	2	1	0
53.5	2	4	3	1	1
26.5	1	3	2	2	0
53.5	1	4	2	3	0
53.5	2	1	3	1	0
26.5	1	4	2	3	0
26.5	2	1	3	1	0
26.5	2	1	3	1	0
53.5	1	4	2	2	0
26.5	1	3	1	5	0
26.5	2	1	2	1	0
26.5	1	4	1	3	0
26.5	2	4	2	1	0
26.5	2	2	3	2	0
26.5	1	4	2	1	0
26.5	1	1	3	3	0
26.5	2	2	2	5	0
26.5	2	4	1	4	0
40	1	2	1	2	0
53.5	1	1	2	2	0
53.5	2	1	2	1	0
40	2	1	2	1	0
26.5	2	1	2	1	0
26.5	2	1	3	1	0
26.5	2	1	2	1	0
26.5	1	2	2	5	0
40	1	1	1	1	0
53.5	2	2	2	2	0
53.5	2	1	3	1	0
53.5	2	4	2	2	0
53.5	2	1	2	1	0
53.5	1	4	3	3	0
40	1	4	1	2	0
26.5	1	4	2	3	0
53.5	2	4	2	5	0
26.5	1	4	1	3	0
26.5	2	4	2	1	0
53.5	1	4	1	1	0
40	2	2	2	1	0
53.5	2	4	1	5	0
40	1	4	2	2	1
26.5	1	4	1	3	0
40	2	4	1	5	0
26.5	1	2	2	1	0
53.5	2	4	2	5	0
26.5	1	1	2	3	0
53.5	2	4	2	2	0
40	1	1	2	3	0
40	1	1	2	1	0
53.5	2	2	2	1	0
40	1	4	1	2	0
26.5	2	4	1	1	0
40	1	4	1	5	0
53.5	2	4	2	5	0
40	1	4	1	5	0
26.5	1	4	3	1	1
53.5	2	3	3	1	0
40	1	4	1	2	0
26.5	2	2	2	5	0
26.5	2	4	1	1	0
26.5	1	4	1	2	0
26.5	1	4	1	2	0
40	1	2	3	1	0
26.5	1	4	2	4	1
40	2	4	3	5	0
26.5	2	4	1	3	0
26.5	1	2	3	1	0
26.5	2	4	1	4	0
26.5	2	2	1	1	0
53.5	2	1	3	5	0
53.5	2	4	3	1	0
40	2	4	2	1	0
53.5	2	4	1	2	0
53.5	1	1	2	2	0
40	2	2	1	1	0
26.5	1	4	1	4	0
26.5	1	1	2	5	0
53.5	2	4	3	5	0
26.5	2	4	3	2	0
26.5	2	2	1	2	0
53.5	2	2	3	5	0
40	2	2	3	5	0
26.5	2	4	1	2	0
26.5	2	2	3	1	1
26.5	2	2	3	5	0
26.5	2	2	3	5	0
53.5	2	4	2	3	0
26.5	1	4	1	2	0
53.5	2	1	1	1	0
53.5	2	4	2	1	0
53.5	1	4	1	2	0
40	2	1	2	1	0
53.5	2	2	2	1	0
26.5	2	4	3	1	0
53.5	2	4	3	1	0
53.5	2	4	3	2	0
53.5	2	4	3	2	0
53.5	1	1	2	1	0
53.5	1	2	3	2	0
53.5	1	3	3	1	0
40	1	1	2	5	0
53.5	1	4	1	3	0
53.5	1	4	2	1	0
53.5	1	1	3	1	0
40	1	1	2	3	0
53.5	1	4	2	2	0
40	1	1	2	2	0
53.5	1	1	3	5	0
53.5	1	4	2	2	1
53.5	1	3	3	3	0
53.5	2	4	3	2	0
53.5	1	1	3	1	0
53.5	1	4	2	1	0
53.5	2	2	3	1	0
53.5	2	4	3	1	0
53.5	1	1	2	1	0
53.5	1	4	2	3	0
53.5	2	4	2	2	0
53.5	2	4	3	1	0
53.5	2	4	3	1	0
53.5	2	4	3	3	0
53.5	2	3	1	2	0
53.5	2	4	3	3	0
26.5	2	1	2	5	0
53.5	1	2	1	1	0
53.5	1	4	1	1	0
53.5	1	4	3	4	0
53.5	1	4	2	1	0
40	2	1	2	1	0
53.5	2	4	1	5	0
53.5	2	2	2	1	0
53.5	2	1	2	1	0
40	2	4	2	2	0
53.5	2	4	3	2	0
53.5	2	4	2	2	0
53.5	2	4	2	4	0
53.5	1	1	2	1	1
26.5	2	4	3	2	0
53.5	1	1	3	1	1
53.5	1	1	2	2	0
26.5	2	1	3	1	0
53.5	2	4	3	1	0
53.5	2	4	2	1	0
53.5	2	4	1	2	0
40	2	4	3	1	0
40	2	4	3	1	1
40	2	4	3	2	0
53.5	2	4	3	2	0
53.5	2	4	3	1	0
53.5	2	2	3	1	0
53.5	1	4	2	1	0
40	1	2	3	1	0
40	1	4	3	1	0
53.5	2	4	2	5	0
53.5	1	1	3	1	1
40	2	4	2	1	0
53.5	2	1	3	1	0
40	2	2	2	1	0
40	2	4	1	2	0
53.5	1	4	1	2	0
40	2	4	3	2	0
53.5	2	2	3	1	0
53.5	2	4	3	5	0
53.5	2	2	2	1	0
40	1	2	3	1	0
26.5	1	4	1	2	0
53.5	2	1	3	1	0
40	1	1	3	5	0
53.5	2	2	2	1	0
26.5	2	2	2	1	0
53.5	2	4	3	2	0
26.5	1	1	2	1	0
40	1	4	2	2	0
26.5	1	4	3	3	1
26.5	2	4	3	1	0
26.5	2	4	3	2	0
40	2	4	1	3	0
40	2	4	2	2	0
53.5	2	4	3	1	0
53.5	2	2	3	1	0
53.5	1	4	3	1	0
53.5	2	4	3	2	0
53.5	2	4	1	5	0
26.5	2	2	3	5	0
53.5	2	4	3	5	0
53.5	2	1	1	2	0
26.5	1	4	1	3	0
53.5	1	4	3	4	0
53.5	2	4	3	1	0
53.5	2	2	1	1	0
53.5	2	2	2	1	0
26.5	2	4	3	1	0
26.5	2	4	1	1	0
40	2	4	1	1	0
53.5	1	1	3	4	0
53.5	2	1	2	1	0
53.5	1	4	2	5	0
26.5	2	2	3	1	0
53.5	2	2	3	1	0
53.5	2	4	2	1	0
53.5	2	2	2	2	0
40	2	4	2	2	0
53.5	2	2	3	5	0
26.5	2	4	3	1	0
53.5	2	4	2	2	0
53.5	2	2	2	1	0
53.5	2	2	3	1	0
53.5	1	4	2	2	0
53.5	1	1	3	1	0
53.5	2	4	2	2	0
53.5	2	1	3	1	0
26.5	2	4	3	1	0
53.5	2	4	2	5	0
40	2	4	3	1	0
40	2	4	2	1	0
40	2	2	2	2	0
40	2	2	3	1	0
53.5	2	2	3	1	0
40	2	2	2	5	0
40	2	4	3	1	0
26.5	1	2	2	2	0
53.5	1	2	1	2	0
